# Supplementary material for: Real-World Experience with Brolucizumab Compared to Aflibercept in Treatment-Naïve and Therapy-Refractory Patients with Diabetic Macular Edema
Source: J Clin Med. 2024 Mar 21;13(6):1819. doi: 10.3390/jcm13061819 (PMC10970839; doi:10.3390/jcm13061819)
Supplement: Supplementary file 1 [file jcm-13-01819-s001.zip]

Archive with 3 entries (2 files):
- results all patients.xlsx
- __MACOSX/
- __MACOSX/._results all patients.xlsx
