# Supplementary material for: Real-World Experience with Brolucizumab Compared to Aflibercept in Treatment-Naïve and Therapy-Refractory Patients with Diabetic Macular Edema
Source: J Clin Med. 2024 Mar 21;13(6):1819. doi: 10.3390/jcm13061819 (PMC10970839; doi:10.3390/jcm13061819)
Supplement: Supplementary file 1 [file jcm-13-01819-s001.zip › results all patients.xlsx]

## Sheet: results brolucizumab
CRT switch patients							CRT native patients
baseline	week 6	week 12	week 18	week 24	week 36		baseline	week 6	week 12	week 18	week 24	week 36
584	544	519	472	424			441	324	309	313	360
428	316	311		325	325		423	340	338	331	326	322
357	310	308	316	321	324		430		369	367	340	331
303	295	298	294	295	295		399	329	296		285	289
513	542	598	517	450	385		456	348	339	331	330	333
561	616	591	503	555	480		380	331	320	320
531	474	433	414	414	414		413	400	400	341	341
451	427	396	366				550	400	400	350	334	341
368	346	344	326	325	325		432	400	400	355	324	331
464	299	291		277	277		469	400	334		330
453	341	336		323	323		389		327	325	321
397		391	362	355	368
414	350	356	346	369	360		519	400	357	352	380	352
463	435	411	361	358	369
492	393	401	350		349
409	352	352	346	341	340
534		383	327	327	327
412		382	367	367	367
455	377	338	327		341
388	352			334
419	454	422	393	375	350
396	371	327	313	306	310
493	340	334	333	332	338
447.174	396.7	387.364	370.158	358.65	348.35		441.75	367.2	349.083	338.5	333.727	328.429
68.7913	89.6162	85.1914	63.6102	63.1475	43.9525		50.8708	35.1562	36.2403	17.2964	23.7533	19.7641
BCVA switch							BCVA nativ
baseline	week 6	week 12	week 18	week 24	week 36		baseline	week 6	week 12	week 18	week 24	week 36
0.63	0.63	0.63	0.63	0.63	0.63		0.5	0.63	0.63	0.63	0.63
0.32	0.32	0.32	0.4	0.4	0.4		0.63	0.63	0.63	0.8	0.63	0.63
0.1	0.1	0.25	0.1	0.1	0.1		0.63	0.63	0.63	0.63	0.63	0.63
0.8	0.63	0.63	0.8	0.63			0.63	0.63	0.63	0.63	0.63	0.63
0.4	0.5	0.63	0.5	0.5	0.4		0.8	0.8	0.8	1	1	1
0.1	0.1	0.1	0.1	0.1	0.1		0.63	0.8	1	1		1
0.63	0.4	0.8	0.8	0.8	0.8		0.63	1.25	1.25	1.25	1	1
0.4	0.3	0.4	0.5				0.32	0.5	0.4		0.63	0.6
0.63	0.5	0.5	0.4	0.4	0.4		0.4	0.5	0.4	0.5	0.4	0.5
0.1	0.1	0.1	0.1	0.1	0.1		0.4	0.63	0.63	0.4	0.4
0.32	0.5	0.5	0.4	0.4	0.4		0.32	0.5	0.63	0.5	0.5
0.5		0.32	0.4	0.4	0.5
0.5	0.5	0.63	0.5	0.5	0.63		0.5	1.25	1	1.25	1.25	1.25
0.63	0.5	0.8	0.63	0.8	0.8		0.5325	0.729167	0.719167	0.780909	0.7	0.804444
0.63	0.63	0.8	1	0.63	0.8		0.149735	0.262729	0.25181	0.301279	0.269629	0.259572
0.8	1	1.25	1.25	1.25	1.25
0.1		0.32	0.2
0.32		0.32	0.32
0.32	0.32	0.63	0.63	0.63	0.5
0.4	0.5		0.4	0.4	0.63
1	1.25	1.25	1.25	0.9	1
0.63	0.5	0.63	1	1	0.8
0.8	1	0.8	1	0.8	0.8
0.48087	0.514	0.573182	0.578696	0.5685	0.581053
0.253394	0.29948	0.307887	0.34481	0.303164	0.308075
0	0					0	0				0	0

## Sheet: switch brolucizumab
											baseline				week 6						week 12						week 18						week 24						week 36
name		date of birth	age	gender	DR grade	SRF	eye	previous ppV	previous LAKO	previous IVIs	date OCT pre OP	CRT pre OP	BCVA prä	interval	date OCT post 1	CRT 1	BCVA post 1	fluid	center involving DME	interval	date OCT post OP 2	CRT 2	BCVA 2	fluid	center involving DME	interval	date OCT post OP 3	CRT 3	BCVA 3	fluid	center involving DME	interval	date OCT post OP 4	CRT 4	BCVA 4	fluid	center involving DME	interval	date OCT post 5	CRT 5	BCVA 5	fluid	center involving DME	interval
K	T	1953-12-03	71	m	sNPDR	no	LA	no	nein	Z.n. ODX 03/21, Z.n. 13x Avastin alle 4 WI	2022-05-03	584	0.63	6	14.06.2022 6WI	544	0.63	yes	nein	6	26.07.2022 6WI	519	0.63	yes	nein	6	2022-09-06	472	0.63	yes	nein	6	2022-10-17	424	0.63	reduced	nein	6				yes	no	8
G	B	1950-01-02	74	m	sNPDR + AMD	no	RA	no	nein	9x Avastin, 4x Lucentis	2022-05-03	428	0.32	6	14.06.2022 6WI	316	0.32	no	yes	8	12.08.2022 6WI	311	0.32	no	ja	12				no		12		325	0.4	yes (only small cysts)	ja	12	2023-02-21	325	0.4	no	yes	12
				m	sNPDR	no	LA	no	ja	20x Avastin, 9x Lucentis	2022-05-10	357	0.1	6	21.06.2022 6WI	310	0.1	yes	nein	6	12.08.2022 6WI	308	0.25	ja extrafoveal	ja	6	2022-10-07	316	0.1	no	ja	12		321	0.1	no	yes	12	2023-02-21	324	0.1	no	yes	12
K	C	1964-04-07	60	f	PDR	no	LA	no	nein	12x Avastin, 9x Lucentis, Z.n. ppV, Endolaser bei GK Blutung	2022-05-06	303	0.8	6	17.06.2022 6 WI	295	0.63	yes	nein	6	12.08.2022 7.5WI	298	0.63	yes reduced	nein	6	23.09.2022 6 WI	294	0.8	reduced	nein	6	2022-11-04	295	0.63	yes idem	no	6				yes	no	8
S	B	1953-06-04	71	m	PDR	no	LA	no	ja	13x Avastin, 3x ODX, 7x Lucentis, 6x Eylea	2022-06-03	513	0.4	6	01.08.2022 8WI	542	0.5	yes	nein	6	12.09.2022 6WI	598	0.63	yes	nein	6	2022-10-26	517	0.5	yes, Z..n ppV 06.10.23, decreased	nein	6	2023-12-05	450	0.5	reduced	no	6	2023-01-16	385	0.4	yes reduced	no	8
T	K	1960-01-27	64	f	sNPDR, hypertensive Retinopathie	no	RA	no	nein	Z.n. 12x Avastin, 2x Eylea	2022-05-27	561	0.1	6	26.08.2022 12WI ungeplant	816	0.1	yes	nein	6	07.10.2022 6WI	591	0.1	yes, reduced	nein	6	2022-11-14	503		yes reduced	nein	8	2023-01-09	555	0.1	increased	no	8	2023-03-06	480	0.1	yes reduced	no	8
T	D	1956-10-30	68	m	sNPDR	no	RA	no	nein	Z.n. 26x Avastin alle 4-5WI, 1x ODX	2022-06-20	531	0.63	6	01.08.2022 6WI	474	0.4	yes	nein	6	12.09.2022 6WI	433	0.8	yes	nein	6	24.10.2022 6WI	414	0.8	yes, reduced	nein	6					no	8				yes	no	8
				m	sNPRD	no	LA	no	nein	Z.n. 18x Avastin 4-5 WI	2022-06-17	451	0.4	6	29.07.2022 6WI	427	0.3	yes	nein	6	09.09.2022 6WI	396	0.4	yes	nein	6	21.10.2022 6WI	366	0.5	yes, reduced	nein	6					no	8				yes	no	8
P	I	1938-01-17	86	f	moderate NPDR	no	RA	no	nein	Z.n. 2x Ozurdex, 5x Avastin	2022-09-01	368	0.63	6	17.10.2022 6WI	346	0.5	yes reduced	nein	6	28.11.2022 6WI	344	0.5	yes reduced	nein	8	2023-01-23	326	0.4	yes reduced	no	8	2023-03-20	325	0.4	yes reduced	yes	10	2023-06-05	nicht erschienen		yes	yes	12
K	E	1950-01-03	74	f	PDR	no	RA	no	ja	6x Avastin, 7x Eylea, 4x ODX	2022-06-01	464	0.1	6	01.08.2022 6WI	299	0.1	yes	nein	6	2022-09-12	291	0.1	yes	nein	6	2022-10-24	nicht erschienen				12 (ungeplant	2022-12-05	277	0.1	yes reduced	no	6				yes	yes	8
				f	PDR	no	LA	no	ja	7 x Avastin, 4x ODX	2022-06-01	453	0.32	6	05.08.2022 6WI	341	0.5	yes	nein	6	2022-09-15	336	0.5	yes	nein	6	2022-10-28	nicht erschienen				12 (ungeplant)	2022-12-09	323	0.4	yes reduced	no	6				yes	no	8
H	D	1954-01-01	70	m	mäßige NPDR	no	RA	no	nein	Z.n. 32 Avastin	2022-09-19	397	0.5	6						6	2022-11-28	391	0.32	yes idem	nein	6	2023-01-09	362	0.4	yes reduced	no	8	2023-03-06	355	0.4	yes reduced	no	8	2023-05-08	368	0.5	idem	no	10
E	E	26226	53	m	milde NPDR	no	RA	no	nein	Z.n. 12 Avastin	2022-11-28	414	0.5	6	2023-01-09	350	0.5	yes reduced	nein	6	2023-02-28	356	0.63	yes idem	nein	6	2023-04-11	346	0.5	yes idem	nein	6	2023-06-09	369	0.5	idem	no	8	2023-07-21	360	0.63	reduced	no	8
				m	milde NPDR	no	LA	no	nein	Z.n. 16 Avstin	2022-10-17	463	0.63	6	2023-12-06	435	0.5	yes reduced	nein	6	2023-01-17	411	0.8	yes reduced	nein	6	2023-02-28	361	0.63	reduced	no	6	2023-04-11	358	0.8	yes reduced	nein	6	2023-05-30	369	0.8	idem	no	8
J	Q	1965-01-01	59	m	schwere NMPDR	no	RA	no	ja	Z.n. 14 Avastin, Z.n. 6 Eylea	2022-11-25	492	0.63	6	2023-01-06	393	0.63	yes reduced	yes	8	2023-03-06	401	0.8	yes idem	yes	10	2023-05-08	350	1	yes reduced	yes	12	2023-07-24	kein OCT	0.63		yes	10	2023-10-02	349	0.8	reduced	yes	12
				m	sNPDR	no	LA	no	ja	Z.n. 10x Eylea, 14x Avastin	2022-10-20	409	0.8	6	2022-12-02	352	1	yes reduced	yes	6	2023-01-16	352	1.25	yes reduced	yes	8	2023-02-27	346	1.25	dry	yes	8	2023-04-24	341	1.25	dry	yes	10	2023-06-26	340	1.25	dry	yes	12
W	U	1962-06-13	62	m	PDR	no	RA	yes	ja	Z.n. 16 Avstin, 9 Lucentis, 3 Ozurdex	2022-10-24	534	0.1	6						6	2023-01-02	383	0.32	yes reduced	dry	6	2023-02-06	327	0.2	yes reduced	yes	6					yes	10				yes reduced	yes	12
				m	PDR	no	LA	no	ja	Z.n. 12 Avastin, 9x Lucentis, 4 ozurdex	2022-10-24	412	0.32	6						6	2023-01-06	382	0.32	yes reduced	no	6	2023-02-06	367	0.32	yes reduced	no	6					no	8				yes reduced	no	8
S	I	1946-11-02	78	f	sNPDR	no	RA	no	nein	Z.n. 12 Avastin	2022-11-21	455	0.32	6	2022-12-19	377	0.32	yes reduced	nein	6	2023-01-30	338	0.63	yes reduced	nein	6	2023-03-13	327	0.63	yes reduced	nein	6	2023-04-27	kein OCT	0.63		no	6	2023-06-05	341	0.5	increased	no	8
A	F	1968-07-09	56	m	sNPDR	no	LA	no	ja	Z.n. 25 Avastin	2022-11-28	388	0.4	6	2023-01-03	352	0.5	yes reduced	nein	6	2023-02-14	kein Befund				6	2023-03-30	kein Befund				10 (ungeplant, geplant 6)	2023-06-02	334	0.4	reduced	no	8	2023-07-28	kein OCT	0.63	yes	no	8
L	H	1968-07-15	56	m	sNPDR	no	RA	no	nein	12 Lucentis, 1 Avastin	2023-12-05	419	1	6	2023-01-09	454	1.25	yes increased	no	6	2023-02-20	422	1.25	yes reduced	nein	6	2023-04-03	393	1.25	yes reduced	nein	6	2023-05-19	375	0.9	reduced	no	6	2023-07-06	350	1	reduced	yes	8
					sNPDR	no	LA	no	nein	8 Lucentis	2023-12-09	396	0.63	6	2023-01-13	371	0.5	yes decreased	no	6	2023-02-20	327	0.63	yes reduced	nein	6	2023-04-06	313	1	yes reduced	yes	6	2023-05-22	306	1	reduced	yes	10	2023-07-03	310	0.8	reduced	yes	8
P	P	1968-06-21	56	m	sNPDR	no	RA	no	nein	7x Eylea, 2x ODX, 8x Lucentis	2023-01-02	493	0.8	6	2023-02-13	340	1	yes reduced	no	6	2023-03-27	334	0.8	yes reduced	no	6	2023-05-08	333	1	idem	no	6	10.07.2023 (ungeplantes 8 WI)	332	0.8	reduced	no	12	2023-10-09	338	0.8	reduced	yes	12
							23 eyes											reduced fluid	no fluid	6.17391				reduced fluid	no fluid	6.6087				reduced fluid	no fluid	7.3				reduced fluid	no fluid	8.26087				reduced fluid	no fluid	9.30435
			61.1667								Mean	447.174	0.48087			406.7	0.514	23 von 23	3 von 23			387.364	0.573182	23 von 23	5 von 23			370.158	0.661667	23 von 23	6 von 23			356.765	0.556316	23 von 23	7 von 23			356.846	0.622143	23 von 23	10 von 23
			8.58875							14	STDV	68.7913	0.253394			121.029	0.29948	1	0.13			85.1914	0.307887	1	0.22			63.6102	0.337608	1	0.26			66.881	0.306399	1	0.31			42.3553	0.320749	1	0.44
										13
										29					BCVA logMAR	baseline	week 6	week 12	week 18	week 24	week 36
										21						0.2	0.2	0.2	0.2	0.2	0.2																						63% in total
										29						0.5	0.5	0.4	0.4	0.4	0.4
										14						1	1	0.6	1	1	1
										26						0.2	0.2	0.2	0.1	0.2	0.2
										18						0.4	0.3	0.2	0.3	0.3	0.4
										7						1	1	1	1	1	1
										18						0.2	0.4	0.1	0.1	0.1	0.1
										11						0.4	0.4	0.4	0.3	0.3	0.3
										32						0.2	0.3	0.3	0.4	0.4	0.4
										12						1	1	1	1	1	0.5
										16						0.5	0.3	0.3	0.3	0.3	0.4
										20						0.3		0.5	0.4	0.4	0.3
										24						0.3	0.3	0.2	0.3	0.3	0.2
										28						0.2	0.3	0.1		0.1	0.1
										25						0.2	0.2	0.1	0	0.1	0.1
										12						0.1	0.1		0	0	0
										25						1		0.5	0.7	0.7	0.7
										13						0.5		0.5	0.5	0.5	0.5
										8						0.5	0.7	0.2	0.2	0.2	0.3
										16						0.4	0.3	0.3	0.3	0.3	0.2
										18.0909							0		0	0	0
										6.65514						0.2	0.3	0.2	0	0	0.1
																0.1	0	0.1	0.1	0.1	0.1
															mean	0.427273	0.39	0.352381	0.345455	0.343478	0.326087
															STDV	0.304227	0.305907	0.261952	0.320308	0.31017	0.275049

## Sheet: native brolucizumab
										baseline			week 6						week 12						week 18						week 24						week 36
Name		date of birth	age	gender	LAKO im Verlauf	LAKO	DR grade	SRF	eye	date OCT pre OP	CRT pre OP	BCVA prä	date OCT post 1	CRT 1	BCVA post 1 vor 2. ivom	fluid	center involving DME	interval	date OCT post OP 2	CRT 2	BCVA 2	fluid	center involving DME	nächstes interval	date OCT post OP 3	CRT 3	BCVA 3	fluid	center involving DME	interval	date OCT post OP 4	CRT 4	BCVA 4	fluid	center involving DME	interval	date OCT post 5	CRT 5	BCVA 5	fluid	center involving DME	interval
H	H	1949-09-05	75	f		no	s NPDR	no	LA	2022-06-17	441	0.5	2022-07-29	324	0.63	yes, reduced	no	6	2022-09-09	309	0.63	yes, reduced	no	6	2022-10-21	313	0.63	idem	no	6	2022-12-02	360	0.63	yes, IRZ, increased, foval trocken	yes	10				yes	yes	12
P	V	1958-09-23	66	m	ja	no	sNPDR	no	RA	2022-09-08	423	0.63	2022-11-07	340	0.63	yes reduced	no	6	2022-12-12	338	0.63	yes reduced	no	12 (geplant waren 6!)	2023-03-16	331	0.8	reduced	no	6	2023-04-20	326	0.63	yes reduced (foveal trocken)	yes	10	2023-05-22	322	0.63	no	dry	12
					ja	no	sNPDR	no	LA	2022-09-08	430	0.63	2022-10-31		0.63		yes	6	2023-12-19	369	0.63	yes reduced	yes	12 (gepleant 6)	2023-03-13	367	0.63	1 neue IRZ	yes	10	2023-04-20	340	0.63	yes reduced (foveal trocken)	no	8	2023-06-01	331	0.63	yes reduced	yes	10
S	P	1946-12-14	78	m		no	s NPDR	no	RA	06.04.2022/05.05.22	399	0.63	2022-06-16	329	0.63	yes, reduced	yes	6	2022-09-12	296	0.63	yes, reduced	yes	6	2022-10-24		0.63	reduced	yes	6	2022-12-12	285	0.63	yes reduced	yes	12	2023-03-23	289	0.63	no	yes	12
G	W	1952-11-04	72	m		no	PDR	no	LA	2022-11-14	456	0.8	2022-12-27	348	0.8	yes	yes	8	2023-02-06	339	0.8	dry	yes	6	2023-03-20	331	1	dry	yes	6	2023-05-02	330	1	dry	yes	12	2023-08-07	333	1	no	dry	12
						no	PDR	no	RA	06.02.2023 (21.02.23)	380	0.63	20.03.2023 (03.04.23)	331	0.8	dry	yes	6	2023-05-15	320	1	dry	yes	6	2023-08-07	320	1	dry	yes	12	ab jetzt nur noch beobachten				yes	12				dry	yes	12
E	C	1961-10-31	63	m		no	mNPDR	no	RA	2023-01-03	413	0.63	2023-02-20		1.25			6	2023-04-03		1.25		yes	8	2023-05-30	341	1.25	dry	dry	10	2023-08-08	341	1	dry	yes	12	2023-11-14	344	1	no	yes	12
H	K	1967-08-05	57	f		no	sNPDR	no	RA	2022-12-29	550	0.32	2023-02-13		0.5			6	2023-03-27		0.4			6	2023-05-08					6	2023-06-23	334	0.63	yes reduced	yes	10	2023-08-21	341	0.6	yes stable	no	8
						no	sNPDR	no	LA	2022-12-29	432	0.4	2023-03-03		0.5			6	2023-04-13		0.4			6	2023-06-26	355	0.5	reduced	no	6	2023-07-31	324	0.4	dry	yes	12	2023-09-18	331	0.5	dry	dry	12
I	U	1984-10-10	40	m	ja	no	PDR	no	RA	2023-03-27	469	0.4	2023-05-08		0.63	kein OCT		6	2023-06-19	334	0.63	dry	yes	6	2023-07-31	kein OCT	0.4			6	2023-09-11	33	0.4	dry	yes	12	2023-12-11			dry	yes	12
					ja	no	PDR	no	LA	2023-03-31	389	0.32	2023-05-12		0.5	kein OCT		6	2023-06-23	327	0.63	dry	yes	6	2023-08-04	kein OCT	0.5			6	2023-09-15	321	0.5	dry	yes	12	2023-12-11			dry	yes	12
L	P	1996-01-28	28	m		no	sNPDR	no
									LA	2022-10-12	519	0.5	2023-11-21		1.25	yes reduced		6	2023-01-05	357	1	yes reduced	yes	6	2023-02-13	352	1.25	dry	yes	8	2023-04-13	380	1.25	increased	no	8	2023-06-02	352	1.25	yes reduced	dry	10
			56.3333						12 eyes													reduced fluid	no fluid					reduced fluid	no fluid					reduced fluid	no fluid	10.8333				reduced fluid	no fluid	11.3333
			19.1276																			12 von 12	7 von 12					12 von 12	7 von 12					12 von 12	7 von 12					12 von 12	11 von 12
																						1	0.58					1	0.58					1	0.58					1	0.92
											logMAR	0.3		logMAR	0.2					logMAR	0.2					logMAR	0.2						0.2					logMAR	0.2
												0.2			0.2						0.2						0.1						0.2						0.2	8 dry
												0.2			0.2						0.2						0.2						0.2						0.2	0.67
												0.2			0.2						0.2						0.2						0.2						0.2
												0.1			0.1						0.1						0						0						0
												0.2			0.1						0						0						0						0
												0.2			0						0						0						0						0
												0.6			0.3						0.4						0.4						0.2						0.2
												0.4			0.3						0.4						0.3						0.4						0.3
												0.4			0.2						0.2						0.4						0.4						0.4
												0.6			0.5						0.3						0.3						0.3						0.3
												0.309091			0.209091						0.2						0.190909						0.190909						0.181818
												0.170027			0.130035						0.134164						0.151357						0.1446						0.132802

## Sheet: results aflibercept
CRT Nativ	baseline	week 4	week 8	week 12	week 16	week 20	week 24	week 36		CRT switch	baseline	week 4	week 8	week 12	week 16	week 20	week 24	week 36	nativ	baseline	week 20	week 36			switch	baseline	week 12		week 32	fluid	fovea trocken
	266	266	260	250	250	243	240	235			417	432	384	386	389	335	325	325		266	243	240	reduced	no		417	386	red		increase	no
	471	420	400	350	314	314	314	314			591	340	330	322	349		333	333		471	314	314	no	no		591	322	red		reduced	dry
	633	420	300	294	300	300	300	300			317	306	299	296	292	284	284	284		633	300	300	stable	dry		317	296	red		reduced	no
	409			252			236	236												409		236	no	dry
	437	294	306	298	292	283	283	283			597	296	288	260	255	236	408	408		437	283		dry	dry		597	260	re		increase	no
	586	295	286	272	279	269	269	269			803	700	502	500	512	503	481	481		586	269		dry	dry		803	500	re		reduced	no
	729	500	450	300	264	260	250	253			437	500		506	550	550	618	618		729	260	250	reduced	dry		437	506	in		increase	no
	705				270			271			488	362	346	334	334	347	342	342		705			reduced	dry		488	334	re		idem	dry
	436	341	305	299	294	282	277	290			399	370	351	336	341	320	335	335		436	282	277	reduced	dry		399	336	re		idem	dry
	500	500	529	564	485	467	464	424			393	370	360	359	356	358	306	306		500	467	464	reduced	no		393	359	re		reduced	no
	465	400	253	253	250	240	234	235			633	500		416	394	338	410	410		465	240	234	reduced	dry		633	416	re		increase	no
	493	284	271	272			278	264			228	234	431	223	254			254		493		278	dry	dry		228	223	re
	408	280	282	280	270						375		349	361	384		333	333		408			dry	dry		375	361	re		reduced	dry
	288	268			269	266					436	350		347	311	301	300	300		288	266		dry	dry		436	347	re		idem	no
	317		288	288		297	290	290			267					300	500	553		317	297	290	stable	dry		267		re		increased	no
	286	284	280	282	279	294	258	258												286	294	258	reduced	no
	336	336	370	291	300	300	321	304			430	400	370	312	330	350	433	433		336	300	321	increase	no		430	312	re		increased	no
	456.765	349.143	327.143	303	294	293.462	286.714	281.733			452	400	350	307	307	305	301	301		456.765	293.462					452	307	re		dry	dry
	141.549	83.721	81.0041	76.36	58.1484	56.8281	58.0059	46.8195			309	231	240	214	218	219	221	221		141.549	56.8281		10/17 fluid			309	214	re		dry	dry
											334	300	273	270	272	273	355	355								334	270	re		increase	no
											479	555	208	212	203	200	400	455		fova dry	12 von 17					479	212	re		increase	no
											206	201	202	205	195	212	196	196								206	205	re		decrease	dry
											412	412	374	356	430	363	393	393								412	356	re		increase	no
											291	283	278	277	251	244	255	255								291	277	re		increase	dry
											422.455	377.1	329.722	323.762	329.857	317.789	358.524	358.682								422.455	323.762
											141.181	119.892	75.3968	83.7394	93.1205	89.8626	97.5329	103.871								141.181	83.7394
BCVA Nativ	baseline	week 4	week 8	week 12	week 16	week 20	week 24	week 36		BCVA switch	baseline	week 4	week 8	week 12	week 16	week 20	week 24	week 36
	0.3	0.2	0.2	0.1	0	0.1	0.1	0.1			0.1	0.2	0.2	0.2	0.2	0.2	0.3	0.3
	0.2	0.2	0.1	0.2	0.5	0.3	0.3	0.3			0.3	0.4	0.5	0.3	0.3	0.4	0.3	0.3
	0.4	0.4	0.3	0.3	0.5	0.4	0.4	0.4			0.1	0.1	0	0.1	0	-0.1	0	0
	0.4	0.4	0.5	0.4	0.5	0.5	0.5	0.5
	0.4	0.1	0.2	0.1	0.1	0.1	0.1	0.1			0.6	0.5	0.5	0.6	0.5	0.4	0.5	0.5
	0.6	0.3	0.3	0.2	0.3	0.1	0.1	0.1			1	0.4	0.4	0.4	0.3	0.3	0.3	0.3
	1	0.7	0.7	0.9	0.7	0.7	0.7	0.7			0.2	0.4	0.5	0.4	0.4	0.4	0.4	0.4
	0.6	0.4	0.3	0.4	0.2	0.3	0.4	0.4			0.5	0.2	0.4	0.3	0.3	0.5	0.5	0.5
	0.5	0.5	0.2	0.1	0.1	0.2	0.3	0.1			0.4	0.4	0.4	0.4	0.3	0.2	0.2	0.2
	0.1	0.1	0.2	0.4	0.2	0	-0.1	0			0.4	0.4	0.4	1	0.4	0.3	0.3	0.3
	1.3	1	1	1	1	1.2	1.3	1			0.5	0.4	0.3	0.4	0.3	0.3	0.2	0.2
	0.2	0	0	-0.1	0	-0.1	-0.1	-0.1			0.4	0.2	0.3	0.2	0.3	0.3	0.3
	0.6	0.9	1	1	0.6	0.6	0.6	0.6			0.6	0.6	0.6	0.5	0.7	0.5	0.3	0.3
	0	0.1	0	0	-0.1	-0.1	-0.1	-0.1			1	1	0.7	1	1	1	0.7	0.7
	0.2	0.1	-0.1	0.1	0	0.1	0	0			0.2	0.1	0.2	0.1	0.6	0.6	0.3	0.3
	0.4	0.3	0.3	0.3	0	0.3	0.3	0.3
	1	1	0.2	0	0.1	0.7	0.5	0.6			0.4	0.4	0.1	0.2	0.4	0.3	0.4	0.4
	0.482353	0.394118	0.317647	0.317647	0.276471	0.317647	0.311765	0.294118			0	0	0	-0.1	0	0	0	0
	0.346834	0.324943	0.316692	0.343211	0.307265	0.33955	0.356865	0.311188			0.5	0.6	0.6	0.5	0.4	0.5	0.5	0.5
											0.2	0.1	0.1	0	0	0	0.1	0.1
											0.6	0.4	1	1	0.3	0.4	0.5	0.5
											0.6	0.7	0.4	0.5	0.6	0.6	0.6	0.6
											0.6	0.6	0.3	0.4	0.4	0.2	0.4	0.4
											0.4	0.2	0.2	0.1	0.2	0.2	0.1	0.1
											0.436364	0.377273	0.368182	0.386364	0.359091	0.340909	0.327273	0.328571
											0.257359	0.23489	0.23782	0.305965	0.232295	0.236359	0.183048	0.187464

## Sheet: native aflibercept
													baseline					week 4							week 8						week 12								week 16							week 20
Name		date of birth	age	gender	LAKO im Verlauf	previous LAKO	Vor-OP	DR grade	SRF	IRF	foveal trocken	eye	date OCT pre OP	CRT pre OP	BCVA prä	IVOM 1	36 weeks	date OCT post 1	CRT 1	BCVA post 1 vor 2. ivom	fluid	foveal trocken	center involving DME	IVOM 2	date OCT post OP 2	CRT 2	BCVA 2	fluid	center involving DME	nächstes interval	IVOM 3	date OCT post OP 3	CRT 3	BCVA 3	fluid	center involving DME	interval	IVOM 4	date OCT post OP 4	CRT 4	BCVA 4	fluid	center involving DME	interval	IVOM 5	date OCT post 5	CRT 5	BCVA 5 (1 Monat nach IVOM)	fluid
B	R	1940-03-28	83	w	nein	nein		mo NPDR	nein	ja	nein	RA	2017-05-17	266	0.3	2017-08-03	2018-05-01			0.2			4	2017-08-31			0.2			8	2017-10-26			0.1			4	2017-11-23			0			4	2017-12-21	2018-01-17	243	0.1	reduced
D	M	1972-01-28	51	m	ja	nein		s NPDR	ja	ja	nein	RA	2017-09-20	471	0.2	2017-11-30	2018-09-01	OCT fehlt		0.2			4	2017-12-28	OCT fehlt		0.1			4	2018-01-25	OCT fehlt		0.2			4	2018-02-22	2018-03-15	314	0.5	yes, reduced	nein	72.5714	2019-07-15	OCT fehlt		0.3	reduced
					ja	nein		s NPDR	ja	ja	nein	LA	2017-09-20	633	0.4	2017-11-23	2018-09-01	OCT fehlt		0.4			8	2018-01-18	OCT fehlt		0.3			4	2018-02-15	2018-03-15	294	0.3	reduced	yes	4	2018-03-15			0.5	0.5		70.5714	2019-07-22			0.4	reduced
H	H	1930-05-27	93	m	nein	nein		s NPDR	nein	ja	nein	RA	2019-03-13	409	0.4	2019-04-05	2020-02-01			0.4			5	2019-05-10			0.5			5	2019-06-14	2019-07-17	252	0.4	reduced	yes	5.42857	2019-07-22			0.5			4	2019-08-19			0.5	dry
H	J	1974-01-10	49	w	ja	nein		PDR	ja	ja	nein	RA	2020-07-23	437	0.4	2020-08-03	2021-05-01	2020-09-10	294	0.1	yes, reduced	yes	5.42857	2020-09-10	2020-10-22	306	0.2	yes, little	no	4.57143	2020-10-12	2020-11-19	298	0.1	reduced	yes	5.42857	2020-11-19	2021-01-18	292	0.1	reduced	dry	8.57143	2021-01-18	2021-04-19	283	0.1	dry
					ja	nein		PDR	ja	ja	nein	LA	2020-07-23	586	0.6	2020-08-11	2021-05-01	2020-09-10	295	0.3	reduced	no	5.28571	2020-09-17	2020-10-22	286	0.3	stable	no	5	2020-10-22	2020-11-19	272	0.2	dry	yes	4.57143	2020-11-23	2021-01-18	279	0.3	little	dry	9	2021-01-25	2021-04-19	269	0.1	dry
M	J	1961-05-02	62	m	ja	nein		mNPDR	ja	ja	nein	RA	2016-11-09	729	1	2016-11-21	2017-09-01			0.7			5.42857	2016-12-29			0.7			4	2017-01-26			0.9			4	2017-02-23	2017-03-29	264	0.7	reduced	no	11	2017-05-11			0.7	reduced
					ja	nein		mNPDR	ja	ja	nein	LA	2016-11-09	705	0.6	2016-11-28	2017-09-01			0.4			5.42857	2017-01-05			0.3			4	2017-02-02			0.4			4	2017-03-02	2017-03-29	270	0.2	reduced	dry	6	2017-04-13			0.3	reduced
V	D	1945-04-07	78	m	nein	nein		PDR	ja	ja	nein	RA	2020-01-23	436	0.5	2020-01-27	2020-11-01	2020-02-24	341	0.5	reduced	no	4	2020-02-24	2020-03-23	305	0.2	reduced	no	4	2020-03-23	2020-04-20	299	0.1	reduced	yes	4	2020-04-20	2020-05-18	294	0.1	stable	no	4	2020-05-18	2020-06-16	282	0.2	stable
P	P	1968-06-21	55	m	ja	nein		PDR	nein	ja	nein	RA	2020-12-16	500	0.1	2020-12-18	2021-10-01			0.1			4.42857	2021-01-18	2021-02-15	529	0.2	increase	no	4	2021-02-15	2021-03-19	564	0.4	increase	no	4.57143	2021-03-19	2021-04-23	485	0.2	reduced	no	5	2021-04-23	2021-05-21	467	0	reduced
T	J	1953-08-11	70	m	ja	ja		s NPDR	ja	ja	nein	RA	2021-01-27	465	1.3	2021-04-12	2022-02-01			1			4	2021-05-10	2021-06-07	253	1	reduced	yes	4	2021-06-07			1			7.28571	2021-07-28			1			4.14286	2021-08-26	2021-09-30	240	1.2	reduced
W	S	1988-03-09	35	w	ja	ja		PDR	nein	ja	nein	LA	2019-10-14	493	0.2	2019-10-28	2020-08-01	2019-11-12	284	0	reduced	no	4	2019-11-25	2019-12-11	271	0	reduced	yes	6	2020-01-06	2020-02-06	272	-0.1	dry	yes	4.42857	2020-02-06			0			5.57143	2020-03-16			-0.1	dry
C	P	1940-07-29	83	m	ja	nein	1x ODX	PDR	ja	ja	nein	RA	2020-01-03	408	0.6	2020-02-03	2020-11-01	2020-03-09	280	0.9	dry	dry	5	2020-03-09	2020-05-07	282	1	dry	dry	8.42857	2020-05-07	2020-06-22	280	1	dry	yes	6.57143	2020-06-22	2020-08-17	270	0.6	dry	dry	8	2020-08-17			0.6	dry
G	J	1991-01-05	32	w	ja	nein		PDR	nein	ja	ja	RA	2018-07-13	288	0	2018-07-13	2018-04-01	2018-08-10	268	0.1	increase	dry	4	2018-08-10			0			4	2018-09-07			0			4.42857	2018-10-08	2018-11-12	269	-0.1	dry	dry	5.42857	2018-11-15	2018-11-19	266	-0.1	dry
M	G	1944-01-20	79	m	ja	ja		mo NPDR	nein	ja	nein	RA	2021-08-16	317	0.2	2021-08-16	2022-05-01			0.1			4	2021-09-13	2021-10-11	288	-0.1	dry	dry	4	2021-10-11	2021-11-11	288	0.1	stable	stable	94.4286	2023-08-03			0			4.57143	2023-09-04	2023-10-02	297	0.1	little
S	A	1954-07-30	69	m	ja	nein	CAT im Verlauf nach Upload	s NPDR	nein	ja	nein	RA	2021-06-14	286	0.4	2021-06-14	2022-04-01	2021-07-12	284	0.3	reduced	dry	4	2021-07-12	2021-08-09	280	0.3	dry	dry	4	2021-08-09	2021-09-13	282	0.3	stable	yes	5	2021-09-13	2021-09-30	279	0	dry	dry	73	2023-02-06	2023-03-02	294	0.3	increase
					ja	nein	CAT während Upload	s NPDR	nein	ja	nein	LA	OCT nicht möglich wegen provekter Katarakt (26.07.2021 genutzt)	336	1	2021-06-17	2022-04-01	2021-07-26	336	1	little	little	4	2021-07-15	2021-08-09	370	0.2	stable	stable	4.57143	2021-08-16	2021-09-13	291	0	reduced	yes	5	2021-09-20			0.1			4.42857	2021-10-21	30.01.		0.7	reduced
			64.5385											456.765	0.482353				297.75	0.394118			4.70588			317	0.317647			4.79832			308.364	0.33125	n=16		4.79464			301.6	0.29375	n=16		6.08791			292.857	0.330769	n=13
			19.1164											141.549	0.346834				26.5478	0.324943			1.04548			80.7094	0.316692			1.40158			85.9003	0.349702			0.98003			66.1937	0.308693			2.30832			95.1541	0.414193
[truncated: 19 more columns]

## Sheet: switch afliberceot
																	baseline						week 4							week 8								week 12							week 16
Name		date of birth	age	gender	DR grade	eye	Vor-Op	previous ppV	previous LAKO	LAKO im Verlauf	previous IVIs	previous IVI gesamt	letzte IVOM	IRF	SRF	center involving DME	date OCT pre OP	CRT pre OP	BCVA prä	interval	ivom 1	week 36	date OCT post 1	CRT 1	BCVA post 1	fluid	center involving DME	interval	ivom 2	date OCT post OP 2	CRT 2	BCVA 2	fluid	center involving DME	interval	interval geplant	ivom 3	date OCT post OP 3	CRT 3	BCVA 3	fluid	center involving DME	interval	ivom 4	date OCT post OP 4	CRT 4	BCVA 4	fluid	center involving DME
G	C	1937-12-12	86	w	mNPDR + AMD	RA	Cat	nein	nein	nein	7x Lucentis	7	2017-11-22	ja	ja	nein	2018-01-17	417	0.1	8	2018-01-17	2018-11-01	2018-03-14	432	0.2	increase	no	8	2018-03-14	2018-05-09	384	0.2	reduced	no	8	4	2018-05-09	2018-06-13	386	0.2	reduced	no	5	2018-06-13	2018-08-08	389	0.2	increase	no
					mNPDR + AMD	LA	Cat	nein	nein	nein	7x Lucentis	7	2017-12-21	ja	ja	nein	2018-03-14	591	0.3	12	2018-03-15	2019-01-01	2018-05-09	340	0.4	reduced	no	8.14286	2018-05-11	2018-06-13	330	0.5	idem	no	12.7143	4	2018-08-08	2018-10-05	322	0.3	reduced	no	8.71429	2018-10-08	2018-12-05	349	0.3	increase	no
S	E	1966-05-26	57	m	PDR	RA			ja	nein	14x Avastin	14	2020-04-29	ja	nein	nein	2020-05-25	317	0.1	3.71429	2020-05-25	2021-03-01	2020-06-18	306	0.1	idem	no	5.57143	2020-07-03	2020-08-03	299	0	reduced	no	4.42857	4	2020-08-03	2020-09-14	296	0.1	reduced	no	6	2020-09-14	2020-11-23	292	0	reduced	no
V	D	1945-04-07	78	m	PDR	LA			nein	nein	6x Studienmedikament (LKA Studie Novartis)	6	2020-06-22	ja	ja	nein	2020-08-24	597	0.6	9	2020-08-24	2021-06-01	2020-09-28	296	0.5	reduced	no	5	2020-09-28	2020-11-02	288	0.5	reduced	no	5	4	2020-11-02	2020-12-14	260	0.6	reduced	little	6	2020-12-14	2021-01-11	255	0.5	reduced	dry
S	B	1953-06-04	70	m	PDR	LA			ja	ja	7x Lucentis, 13x Avastin, 3x ODX	23	2021-08-31	ja	nein	nein	2021-10-27	803	1	12.8571	2021-11-29	2022-08-01			0.4			4	2021-12-27	2022-01-28	502	0.4	reduced	no	4.57143	4	2022-01-28			0.4			4	2022-02-25	2022-03-21	512	0.3	idem	no
B	W	1953-10-05	70	m	PDR	RA	ppV+Gas + Phako/HKL	ja	ja	ja	1x Avastin, 6x Lucentis, 2x ODX	9	2017-06-19	ja	nein	nein	2017-09-07	437	0.2	22	2017-11-20	2018-08-01			0.4			4.42857	2017-12-21			0.5		no	4	4	2018-01-18	2018-02-15	506	0.4	increase	no	7.57143	2018-03-12			0.4
					PDR	LA	Cat	nein	ja	ja	3x Lucentis 1x Avastin 2x Ozurdex 1x Iluvien	7	2017-11-13	ja	nein	nein	2019-03-22	488	0.5	70.5714	2019-03-22	2020-01-01	2019-04-18	362	0.2	reduced	yes	3.85714	2019-04-18	2019-05-16	346	0.4	reduced	yes	4	6	2019-05-16	2019-06-13	334	0.3	dry	dry	10.1429	2019-07-26	2019-08-09	334	0.3	idem	dry
B	M	1962-04-12	61	m	PDR	RA	ppV25G+Peeling+Endolaser+Avastin; ppV+EndoLaKo+Phako+IOL	ja	ja	nein	9x Avastin, 1x ODX	10	2019-10-28	ja	nein	nein	2020-07-15	399	0.4	39.5714	2020-07-31	2021-05-01			0.4			4.42857	2020-08-31	2020-10-01	351	0.4	reduced	yes	4.42857	6	2020-10-01	2020-11-02	336	0.4	reduced	dry	4.57143	2020-11-02	2020-12-07	341	0.3	increase	dry
G	W	1950-07-31	73	m	PDR	RA			ja	nein	9x Lucentis	9	2018-10-29	ja	nein	nein	2019-02-07	393	0.4	14.5714	2019-02-08	2020-11-01			0.4			14	2019-05-17			0.4		no	11	4	2019-08-02	2019-11-08	359	1	idem	no	14	2019-11-08	2019-12-06	356	0.4	idem	no
G	S	1944-02-07	79	w	sNPDR	RA	Cat		ja	nein	6x Lucentis, 1x Avastin	7	2019-12-03	ja	ja	nein	2020-07-16	633	0.5	37.8571	2020-08-24	2021-06-01			0.4			4	2020-09-21			0.3		no	4	4	2020-10-19	2020-11-16	416	0.4	reduced	no	4	2020-11-16	2020-12-14	394	0.3	reduced	no
H	I	1956-03-30	67	w	PDR	LA	Cat		nein	nein	13x Avastin	13	2022-06-16	ja	nein	nein	2022-11-14	228	0.4	21.5714	2022-11-14	2023-08-01	2022-12-15	234	0.2	idem	yes	15.2857	2023-03-01	2023-06-01	431	0.3	increase	no	13.2857	4	2023-06-02	2023-08-10	223	0.2	reduced	dry	9.85714	2023-08-10	2023-11-09	254	0.3	increase	no
H	M	1960-07-02	63	m	PDR	RA			ja	ja	4x Lucentis, 6x Avastin	10	2018-11-29	ja	nein	nein	2018-12-27	375	0.6	7.57143	2019-01-21	2019-11-01			0.6			4	2019-02-18	2019-06-12	349	0.6	reduced	no	18.4286	4	2019-06-27	2019-09-13	361	0.5	idem	no	11.1429	2019-09-13	2019-11-28	384	0.7	increse	no
									ja	ja	4x Lucentis, 6x Avastin	10	2018-11-15	ja	nein	nein	2018-12-27	436	1	10.5714	2019-01-28	2019-11-01	2019-06-12	350	1	reduced	no	23.4286	2019-07-11			0.7		no	4	4	2019-08-08	2019-09-19	347	1	idem	no	6	2019-09-19	2019-10-21	311	1	reduced	no
K	D	1963-04-12	60	w	moNPDR	LA	Cat, PPV	ja	ja		6x Lucentis	6	2018-02-01	ja	nein	nein	2018-03-01	267	0.2	10.1429	2018-04-13	2018-01-01			0.1			4	2018-05-11			0.2		no	4	4	2018-06-08			0.1			4	2018-07-06			0.6
Q	B	1948-05-17	75	m	sNPDR	RA			ja	nein	12xLucentis	12	2015-12-03	ja	nein	nein	2016-02-01	430	0.4	8.57143	2016-02-01	2016-11-01			0.4			4	2016-02-29			0.1		no	5	4	2016-04-04	2016-05-04	312	0.2	reduced	no	21	2016-08-29			0.4
M	R	1961-12-31	62	m	mNPDR	RA			nein	nein	6xAvastin	6	2018-10-19	ja	nein	nein	2018-11-15	452	0	6.85714	2018-12-06	2019-08-01			0			5	2019-01-10			0	dry	dry	4	6	2019-02-07	2019-03-21	307	-0.1	dry	dry	6	2019-03-21	2019-05-03	307	0	dry	dry
M	M	1958-03-22	65	m	sNPDR	LA			ja	nein	6xAvastin,14x Lucentis	20	2021-10-08	ja	ja	nein	2021-11-08	309	0.5	4.42857	2021-11-08	2022-08-01	2021-12-06	231	0.6	reduced	no	5.57143	2021-12-17	2022-03-07	240	0.6	stable	no	11.4286	4	2022-03-07	2022-04-04	214	0.5	dry	dry	4	2022-04-04	2022-05-02	218	0.4	dry	dry
O	J	1971-05-26	52	m	PDR	LA			ja	nein	3x Lucentis, 7x Avastin	10	2020-08-17	ja	nein	nein	2020-09-21	334	0.2	5	2020-09-21	2021-06-01			0.1			4	2020-10-19	2020-11-16	273	0.1	reduced	dry	4	6	2020-11-16	2020-12-21	270	0	stable	dry	5	2020-12-21	2021-02-01	272	0	reduced	dry
R	A	1962-05-18	61	w	PDR	RA	Cat		ja	ja	12xLucentis, 3x Avastin	15	2022-06-20	ja	nein	nein	2022-08-01	479	0.6	6	2022-08-01	2023-06-01	2022-09-12	555	0.4	increase	no	6	2022-09-12	2022-10-17	208	1	reduced	dry	7	6	2022-10-31	2022-12-12	212	1	stable	dry	9	2023-01-02	2023-01-30	203	0.3	stable	dry
					PDR	LA			ja	nein	12x Lucentis	12	2021-11-21	ja	nein	nein	2022-02-07	206	0.6	11.1429	2022-02-07	2022-11-01	2022-03-07	201	0.7	idem	dry	4	2022-03-07	2022-04-04	202	0.4	reduced	dry	4	6	2022-04-04	2022-05-16	205	0.5	increase	dry	6	2022-05-16	2022-06-24	195	0.6	reduced	dry
S	K	1941-08-06	82	m	PDR + AMD	LA	Cat		nein	nein	10x Avastin, 1x ODX	11	2020-04-20	ja	ja	nein	2020-07-15	412	0.6	13.5714	2020-07-24	2021-05-01	2020-10-08	412	0.6	idem	no	10.8571	2020-10-08	2020-11-09	374	0.3	reduced	no	4.57143	4	2020-11-09	2020-12-21	356	0.4	reduced	dry	6	2020-12-21	2021-04-26	430	0.4	increase	no
S	O	1970-12-30	53	m	PDR	RA			ja	nein	18x Lucentis, 30x Avastin	48	2021-01-04	ja	nein	nein	2021-02-01	291	0.4	4	2021-02-01	2022-11-01	2021-03-04	283	0.2	reduced	no	4.42857	2021-03-04	2021-04-01	278	0.2	idem	no	4	4	2021-04-01	2021-05-03	277	0.1	idem	no	4.57143	2021-05-03	2021-06-03	251	0.2	reduced	no
			67.4444									12.3636						422.455	0.436364	15.4351				333.5	0.377273			6.90909			323.667	0.368182			6.62987	4.54545			314.95	0.386364			7.38961			318.263	0.359091
			9.85914									9.08974						141.181	0.257359	15.6832				99.4206	0.23489			4.92974			81.5648	0.23782			4.08478	0.911685			75.2655	0.305965			4.05865			82.466	0.232295
											7
											7
											14
											6
											23
											9
[truncated: 22 more columns]
